# Supplementary material for: Dead or Alive: Exploratory Analysis of Selected Apoptosis- and Autophagy-Related Proteins in Human Endometrial Stromal Cells of Fertile Females and Their Potential Role During Embryo Implantation
Source: Int J Mol Sci. 2024 Dec 28;26(1):175. doi: 10.3390/ijms26010175 (PMC11720002; doi:10.3390/ijms26010175)
Supplement: Supplementary file 1 [file ijms-26-00175-s001.zip]

Archive with 1 entries (1 files):
- ijms-3336992-supplementary.pdf
